# Supplementary material for: Dietary Aspergillus oryzae Modulates Serum Biochemical Indices, Immune Responses, Oxidative Stress, and Transcription of HSP70 and Cytokine Genes in Nile Tilapia Exposed to Salinity Stress
Source: Animals (Basel). 2021 May 31;11(6):1621. doi: 10.3390/ani11061621 (PMC8228878; doi:10.3390/ani11061621)
Supplement: Supplementary file 1 [file animals-11-01621-s001.zip]

Archive with 1 entries (1 files):
- animals-1154636-supplementary.pdf
